# Supplementary material for: Hand Preference Develops Across Childhood and Adolescence in Extremely Preterm Children: The EPICure Study
Source: Pediatr Neurol. 2019 Oct;99:40–6. doi: 10.1016/j.pediatrneurol.2019.04.007 (PMC6891894; doi:10.1016/j.pediatrneurol.2019.04.007)
Supplement: Data Profile [file mmc1.xml]

<?xml version="1.0" encoding="UTF-8" standalone="no"?><data:data><datasets><author>n.marlow@ucl.ac.uk</author><type>0</type><dataset><value>1</value><reason>Data will be made available on request</reason><comments/></dataset></datasets></data:data>
